# Supplementary material for: Numbers and Mortality Risk of Hypertensive Patients with or without Elevated Body Mass Index in China
Source: Int J Environ Res Public Health. 2021 Dec 23;19(1):116. doi: 10.3390/ijerph19010116 (PMC8750230; doi:10.3390/ijerph19010116)
Supplement: Supplementary file 1 [file ijerph-19-00116-s001.zip]

Archive with 1 entries (1 files):
- ijerph-1502799-supplementary.pdf
